# Supplementary material for: The Diagnostic Challenges and Clinical and Serological Outcome in Patients Hospitalized for Suspected Lyme Neuroborreliosis
Source: Microorganisms. 2022 Jul 11;10(7):1392. doi: 10.3390/microorganisms10071392 (PMC9324737; doi:10.3390/microorganisms10071392)
Supplement: Supplementary file 1 [file microorganisms-10-01392-s001.zip]

Archive with 2 entries (2 files):
- LNB questionnaire.pdf
- supplementary data.xls
