# Supplementary material for: The Diagnostic Challenges and Clinical and Serological Outcome in Patients Hospitalized for Suspected Lyme Neuroborreliosis
Source: Microorganisms. 2022 Jul 11;10(7):1392. doi: 10.3390/microorganisms10071392 (PMC9324737; doi:10.3390/microorganisms10071392)
Supplement: Supplementary file 1 [file microorganisms-10-01392-s001.zip › supplementary data.xls]

## Sheet: Data
ID	Possible LNB	Neurological diagnosis	Reumatological diagnosis	IgM ELISA inclusion	IgG ELISA inclusion	IgM WB	IgG WB	IgM ELISA follow-up	IgG ELISA follow-up	Serological profile	Time	Facial paresis	Vertigo	Hearing impairment	Chewing difficulties	swallowing difficulties	Language disorders	Headache	Paresthesias	Strength loss	muscle mass loss	Walking difficulties	tremor	Amnestic cognitive impairemet	anxiety	depression	panic	irritability	Concentration difficulties	Sleeping disorders	Coordination deficits	Cervical pain	dorsal pain	lumbar pain	arthralgia	joint swelling	joint eryhema	joint stiffness	Plantar pain	myalgia	arthritis	fatigue	night sweats	Decline in the work capacity	diplopia	decreased visual acuity	Foreign body sensation	Ocular pain	photofobia
1	yes	Right peripheral vestibular disorder. Vascular encephalopathy.	Right scapulohumeral periarthritis	negative	negative	negative	positive	negative	positive	IgMn|IgGn - IgMn|IgGp	1	0	3	3	0	0	0	3	3	3	0	0	0	0	0	0	0	0	0	0	0	0	0	3	3	0	0	0	3	3	0	0	0	0	0	0	0	0	0
2	no	Incomplete thoracic myelitis with left hemicorporeal paresthesia syndrome and sensory level at the sixth dorsal segment.	no	positive	negative	positive	negative	positive	negative	IgMp|IgGn - IgMp|IgGn	1	0	0	0	0	0	3	0	3	0	0	3	0	0	0	0	0	0	0	0	3	0	0	0	0	0	0	0	0	0	0	0	0	0	0	0	3	0	0
3	no	Tension-type headache, lumbar discopathy with radiculalgia.	no	negative	negative	positive	positive	negative	negative	IgMn|IgGn - IgMn|IgGn	1	0	3	0	0	0	3	3	3	3	0	3	0	3	3	3	3	0	3	3	3	3	3	3	3	0	0	3	0	3	0	3	3	0	0	0	3	0	3
4	no	Vertebrobasilar stroke, right hemiparesis, transient ischemic attack	Systemic vasculitis, right knee arthritis	positive	negative	positive	negative	positive	negative	IgMp|IgGn - IgMp|IgGn	1	0	3	3	0	3	3	3	3	3	0	3	3	3	3	3	3	3	3	3	3	3	3	3	3	3	3	3	0	0	0	3	0	3	3	0	0	0	0
5	no	no	no	negative	borderline	positive	positive	positive	borderline	IgMn|IgGb - IgMp|IgGb	1	0	0	0	0	0	3	0	3	3	0	3	0	3	0	0	0	0	3	0	3	3	3	3	3	3	0	0	0	3	0	3	0	3	0	0	0	0	0
6	no	Suspicion of MS, progressive bulbar palsy- confirmed during follow-up as ALS.	no	positive	negative	positive	negative	absent	absent	IgMp|IgGn - IgMa|IgGa	1	0	3	0	3	3	3	0	3	3	3	3	3	0	0	3	0	0	0	0	0	0	0	0	0	0	0	0	3	0	0	3	3	3	0	0	0	0	0
7	no	no	Incipient hands arthritis	borderline	negative	positive	positive	positive	negative	IgMb|IgGn - IgMp|IgGn	1	0	3	0	0	0	0	0	3	0	0	0	0	0	0	0	0	0	0	0	0	0	0	0	3	0	0	0	0	3	0	0	0	0	0	0	0	0	0
8	no	no	Cervical spondyloarthritis	negative	negative	negative	positive	absent	absent	IgMn|IgGn - IgMa|IgGa	1	0	0	0	0	0	0	0	0	0	0	0	3	0	0	0	0	0	3	3	0	3	3	3	3	0	0	0	3	3	0	3	0	0	0	0	0	0	0
9	no	no	no	negative	negative	positive	negative	borderline	negative	IgMn|IgGn - IgMb|IgGn	1	0	0	0	0	0	0	0	3	0	0	0	0	0	0	0	0	0	0	0	0	0	0	0	0	0	0	0	0	3	0	3	3	0	0	3	0	0	0
10	no	no	Lupus-like syndrome	negative	negative	negative	positive	borderline	negative	IgMn|IgGn - IgMb|IgGn	1	0	0	0	0	0	0	3	3	0	0	0	0	0	0	0	0	0	3	0	0	0	0	0	3	0	0	0	0	3	0	3	3	0	0	3	0	0	0
11	no	Cephalalgia	nu	positive	negative	positive	borderline	absent	absent	IgMp|IgGn - IgMa|IgGa	1	0	0	0	0	0	3	3	0	0	0	0	0	0	0	0	0	0	0	0	0	0	0	0	0	0	0	0	0	0	0	0	0	0	0	0	0	0	0
12	no	Fibromyalgia	no	negative	negative	positive	borderline	positive	positive	IgMn|IgGn - IgMp|IgGp	1	0	0	0	0	0	0	3	3	0	3	0	0	0	0	0	0	0	0	0	0	0	0	0	3	0	0	0	0	0	0	0	0	0	0	0	0	0	0
13	no	Axonal peripheral polyneuropathy	no	negative	positive	positive	positive	positive	positive	IgMn|IgGp - IgMp|IgGp	1	0	0	0	0	0	0	0	3	0	0	0	0	0	0	0	0	0	0	0	0	3	0	0	3	0	0	0	0	3	0	0	0	0	0	0	0	0	0
14	no	Right brachial plexus paresis, right C7 radiculopathy	no	negative	negative	negative	positive	positive	negative	IgMn|IgGn - IgMp|IgGn	1	0	0	0	0	0	0	0	3	0	0	0	0	0	3	0	0	0	0	3	0	0	0	0	3	0	0	0	0	0	0	3	3	0	0	3	0	0	0
15	yes	Demyelinating cerebral lesions of unknown etiology	no	positive	negative	positive	positive	positive	borderline	IgMp|IgGn - IgMp|IgGb	1	0	0	0	0	0	0	3	0	0	0	0	0	0	0	0	0	0	0	0	0	0	0	0	0	0	0	0	0	0	0	0	0	0	0	0	0	0	0
16	no	Migraine without aura	no	negative	negative	negative	positive	negative	negative	IgMn|IgGn - IgMn|IgGn	1	0	0	0	0	0	0	3	3	0	0	0	3	0	0	0	0	0	0	0	0	0	0	3	0	0	0	0	0	0	0	0	0	0	0	0	0	0	0
17	no	no	no	positive	negative	positive	negative	absent	absent	IgMp|IgGn - IgMa|IgGa	1	0	3	0	0	0	0	3	3	0	0	0	0	0	0	0	0	0	0	3	0	0	0	0	0	0	0	0	0	0	0	3	0	3	0	0	3	0	0
18	no	no	no	negative	negative	negative	positive	negative	negative	IgMn|IgGn - IgMn|IgGn	1	0	3	0	0	0	0	3	3	0	0	0	0	0	0	3	0	0	3	3	3	0	0	0	3	0	0	0	0	3	0	3	3	0	0	0	0	0	3
19	yes	Acute encephalitis, right hemiparesis, expressive aphasia	no	positive	negative	positive	borderline	positive	negative	IgMp|IgGn - IgMp|IgGn	1	0	0	0	0	0	3	3	0	3	0	0	0	0	0	0	0	3	0	0	0	0	0	0	0	0	0	0	0	0	0	0	0	0	0	0	0	0	0
20	yes	no	Reactive arthritis, Haglund disease	positive	positive	negative	positive	negative	borderline	IgMp|IgGp - IgMn|IgGb	1	0	3	0	0	0	0	3	3	0	0	0	3	0	3	0	0	0	3	3	0	0	0	0	3	0	0	0	3	3	0	3	0	3	0	0	0	0	0
21	no	Left S1 sacral radiculopathy	no	positive	borderline	borderline	positive	negative	borderline	IgMp|IgGb - IgMn|IgGb	1	0	3	3	0	0	3	0	3	3	0	3	0	0	0	0	0	0	0	0	3	3	3	3	3	0	0	0	0	0	0	3	0	0	0	0	0	0	0
22	no	Demyelinating disease	no	positive	positive	positive	negative	positive	positive	IgMp|IgGp - IgMp|IgGp	1	0	0	0	0	0	3	3	3	3	0	0	3	3	3	0	0	3	0	0	3	0	0	0	0	0	0	0	0	0	0	0	0	3	0	3	3	0	0
23	no	Central vestibular disorder	no	negative	positive	negative	positive	negative	positive	IgMn|IgGp - IgMn|IgGp	1	0	3	3	0	0	3	0	3	0	0	3	3	3	0	0	3	3	3	3	3	0	0	0	3	0	0	3	0	0	0	3	0	0	0	3	3	0	0
24	no	Demyelinating disease, persistent headache, severe hypotonia in the lower limbs	no	positive	positive	positive	positive	positive	positive	IgMp|IgGp - IgMp|IgGp	1	0	0	0	0	0	0	3	0	0	0	0	0	0	0	3	0	0	0	0	0	3	0	0	0	0	0	0	0	0	0	3	0	3	0	0	0	0	3
25	yes	no	no	positive	negative	positive	positive	positive	positive	IgMp|IgGn - IgMp|IgGp	1	0	0	0	0	0	0	3	3	0	0	0	0	0	0	0	0	0	0	0	3	0	0	0	0	0	0	3	0	3	0	3	3	3	0	0	0	0	0
26	no	no	Dermatomyositis	positive	negative	positive	negative	positive	borderline	IgMp|IgGn - IgMp|IgGb	1	0	3	0	0	0	0	3	3	3	0	3	0	3	0	0	0	0	0	0	3	0	0	0	3	0	0	0	0	0	0	3	0	3	0	0	0	0	0
27	no	no	no	positive	positive	negative	positive	absent	absent	IgMp|IgGp - IgMa|IgGa	1	0	0	0	0	0	0	0	3	0	0	0	0	3	0	3	0	0	3	3	0	0	0	3	0	0	0	0	0	0	0	3	0	0	0	0	0	0	0
28	no	no	no	borderline	negative	positive	negative	positive	negative	IgMb|IgGn - IgMp|IgGn	1	0	3	0	0	0	0	0	3	3	0	3	0	3	0	0	0	0	0	0	0	0	0	3	3	0	0	3	0	3	0	3	0	3	0	0	0	0	0
29	no	Demyelinating disease	no	positive	negative	positive	positive	positive	negative	IgMp|IgGn - IgMp|IgGn	1	0	3	0	0	0	3	3	3	0	0	3	3	0	0	0	0	0	0	3	3	3	0	0	0	0	0	0	0	0	0	0	0	0	3	0	3	0	3
30	not classified	no	no	positive	negative	negative	positive	negative	negative	IgMp|IgGn - IgMn|IgGn	1	0	3	0	0	0	3	3	3	3	0	3	3	3	3	3	0	0	3	0	3	0	0	0	3	0	0	0	0	3	0	3	0	3	0	3	3	3	0
31	no	no	no	positive	borderline	negative	positive	absent	absent	IgMp|IgGb - IgMa|IgGa	1	0	0	0	0	0	0	3	0	0	0	0	0	3	3	0	0	0	3	0	0	0	0	0	0	0	0	0	0	0	0	3	3	0	3	0	0	0	0
32	no	Suspected ALS- confirmed during follow-up as ALS	no	negative	negative	negative	positive	negative	negative	IgMn|IgGn - IgMn|IgGn	1	0	3	0	0	0	0	0	3	3	0	3	0	0	0	0	0	0	0	3	0	0	0	0	0	0	0	0	0	0	0	0	0	0	0	0	0	0	0
33	no	no	no	negative	negative	borderline	positive	negative	negative	IgMn|IgGn - IgMn|IgGn	1	0	3	0	0	0	0	3	3	3	0	3	3	0	3	3	3	0	3	3	3	0	0	0	3	3	0	0	3	3	0	3	3	3	0	0	0	0	0
34	no	no	no	positive	negative	negative	borderline	positive	negative	IgMp|IgGn - IgMp|IgGn	1	0	0	0	0	0	0	0	3	0	0	0	3	3	0	3	0	0	3	0	0	3	3	3	3	0	0	3	0	0	0	3	3	3	0	3	0	0	0
35	yes	no	no	positive	negative	positive	positive	positive	positive	IgMp|IgGn - IgMp|IgGp	1	0	0	0	0	0	3	0	0	3	0	0	0	3	3	0	0	3	3	0	3	0	0	0	0	0	0	0	0	3	0	3	0	3	0	3	0	0	0
36	no	no	Spondyloarthritis	positive	negative	positive	negative	negative	negative	IgMp|IgGn - IgMn|IgGn	1	0	3	0	0	3	0	3	3	3	0	0	0	0	0	3	0	0	0	3	0	3	3	3	3	0	0	0	0	3	0	3	3	0	0	0	0	0	0
37	no	Left peripheral facial palsy	no	positive	negative	negative	borderline	negative	negative	IgMp|IgGn - IgMn|IgGn	1	3	0	3	0	0	3	3	3	3	0	0	0	0	0	0	0	0	3	3	0	0	0	0	0	0	0	0	0	0	0	3	3	3	0	0	0	0	0
38	yes	no	no	positive	borderline	negative	borderline	negative	negative	IgMp|IgGb - IgMn|IgGn	1	0	3	0	0	0	0	0	0	3	0	0	0	0	0	0	0	0	0	0	0	0	0	0	0	0	0	0	0	3	0	3	0	0	0	0	0	0	3
39	no	Suspected MS- confirmed during follow-up as MS	no	negative	negative	negative	borderline	negative	negative	IgMn|IgGn - IgMn|IgGn	1	0	0	0	0	0	0	0	3	0	0	0	0	0	3	3	0	0	0	3	3	3	0	0	0	0	0	0	0	3	0	0	0	0	0	3	0	0	0
40	no	Suspected MS, left peripheral facial palsy.	no	positive	negative	negative	borderline	negative	negative	IgMp|IgGn - IgMn|IgGn	1	3	3	3	0	0	3	3	3	3	3	3	3	3	3	3	3	3	3	3	3	0	0	0	3	0	0	0	0	0	0	3	3	3	3	3	3	3	0
41	not classified	no	no	negative	positive	negative	positive	negative	positive	IgMn|IgGp - IgMn|IgGp	1	0	0	0	0	0	0	0	3	3	3	0	3	0	3	0	0	3	3	0	0	0	0	0	3	0	0	0	0	3	0	0	3	0	0	0	3	0	0
42	no	Benign intracranial hypertension, right hemiparesis, anxiety disorder with somatization.	Undifferentiated spondyloarthritis	negative	negative	negative	positive	negative	negative	IgMn|IgGn - IgMn|IgGn	1	0	3	3	0	3	3	3	3	3	0	3	3	3	3	0	0	0	3	3	3	0	3	0	3	0	0	0	3	3	0	3	3	3	3	0	0	3	3
1	yes										2	0	0	3	0	0	0	0	0	3	0	0	0	0	0	0	0	0	0	0	0	0	0	2	4	0	0	0	0	0	0	0	0	0	0	0	0	0	0
2	no										2	0	0	0	0	0	0	0	2	0	0	0	0	0	0	0	0	0	0	0	0	0	0	0	0	0	0	0	0	0	0	0	0	0	0	0	0	0	0
3	no										2	0	2	0	0	0	0	0	2	2	0	0	0	3	0	0	0	0	2	0	0	2	2	2	2	0	0	0	0	3	0	0	2	0	0	0	3	0	3
4	no										2	0	3	3	0	3	3	0	2	3	0	3	3	3	3	3	3	3	3	0	3	3	3	3	2	0	0	0	0	0	0	3	0	3	2	0	0	0	0
5	no										2	0	0	0	0	0	0	0	0	0	0	0	0	3	0	0	0	0	3	0	0	0	0	0	2	0	0	0	0	0	0	2	0	0	0	0	0	0	0
6	no										2	0	4	0	4	4	4	0	4	4	3	4	4	0	0	3	0	0	0	0	0	0	0	0	0	0	0	0	4	0	0	4	3	4	0	0	0	0	0
7	no										2	0	0	0	0	0	0	0	0	0	0	0	0	0	0	0	0	0	0	0	0	0	0	0	2	0	0	0	0	2	0	0	0	0	0	0	0	0	0
8	no										2	0	0	0	0	0	0	0	0	0	0	0	3	0	0	0	0	0	3	3	0	3	3	3	3	0	0	0	3	3	0	3	0	0	0	0	0	0	0
9	no										2	0	0	0	0	0	0	0	2	0	0	0	0	0	0	0	0	0	0	0	0	0	0	0	0	0	0	0	0	0	0	0	0	0	0	0	0	0	0
10	no										2	0	0	0	0	0	0	3	2	0	0	0	0	0	0	0	0	0	2	0	0	0	0	0	2	0	0	0	0	2	0	2	0	0	0	3	0	0	0
11	no										2	0	0	0	0	0	0	2	0	0	0	0	0	0	0	0	0	0	0	0	0	0	0	0	0	0	0	0	0	0	0	0	0	0	0	0	0	0	0
12	no										2	0	0	0	0	0	0	3	3	0	3	0	0	0	0	0	0	0	0	0	0	0	0	0	3	0	0	0	0	0	0	0	0	0	0	0	0	0	0
13	no										2	0	0	0	0	0	0	0	2	0	0	0	0	0	0	0	0	0	0	0	0	0	0	0	2	0	0	0	0	0	0	0	0	0	0	0	0	0	0
14	no										2	0	0	0	0	0	3	0	3	0	3	0	0	0	3	0	0	0	0	3	0	0	0	3	3	0	0	0	0	3	0	3	3	0	0	3	0	0	0
15	yes										2	0	0	0	0	0	0	0	0	0	0	0	0	0	0	0	0	0	0	0	0	0	0	0	0	0	0	0	0	0	0	0	0	0	0	0	0	0	0
16	no										2	0	0	0	0	0	0	2	2	0	0	0	0	0	0	0	0	0	0	0	0	0	0	0	0	0	0	0	0	0	0	0	0	0	0	0	0	0	0
17	no										2	0	0	0	0	0	0	2	2	0	0	0	0	0	0	0	0	0	0	2	0	0	0	0	0	0	0	0	0	0	0	2	0	3	0	0	0	0	0
18	no										2	0	0	0	0	0	0	0	0	0	0	0	0	0	0	0	0	0	0	0	0	0	0	0	0	0	0	0	0	0	0	0	0	0	0	0	0	0	0
19	yes										2	0	0	0	0	0	2	0	0	0	0	0	0	0	0	0	0	0	0	0	0	0	0	0	0	0	0	0	0	0	0	0	0	0	0	0	0	0	0
20	yes										2	0	2	0	0	0	0	2	2	0	0	0	2	0	0	0	0	0	2	0	0	0	0	0	2	0	0	0	0	2	0	3	0	2	0	0	0	0	0
21	no										2	0	3	3	0	0	0	0	2	2	0	2	0	0	0	0	0	0	0	0	0	3	3	3	2	0	0	0	0	0	0	2	0	0	0	0	0	0	0
22	no										2	0	0	0	0	0	3	3	0	3	0	0	3	3	3	0	0	3	0	0	3	0	0	0	0	0	0	0	0	0	0	0	0	3	0	2	0	0	0
23	no										2	0	3	3	0	0	3	0	3	0	0	3	3	3	0	0	3	3	3	3	3	0	0	0	3	0	0	3	0	0	0	3	0	0	0	3	3	0	0
24	no										2	0	0	0	0	0	0	2	0	0	0	0	0	0	0	3	0	0	0	0	0	0	0	0	0	0	0	0	0	0	0	2	3	3	0	0	0	0	3
25	yes										2	0	0	0	0	0	0	0	3	0	0	0	0	0	0	0	0	0	0	0	0	0	0	0	0	0	0	3	0	3	0	2	2	2	0	0	0	0	0
26	no										2	0	3	0	0	0	0	2	2	0	0	2	0	4	0	0	0	0	0	0	0	0	0	0	2	0	0	0	0	0	0	3	0	3	0	0	0	0	0
27	no										2	0	0	0	0	0	0	0	2	0	0	0	0	0	0	2	0	0	0	3	0	0	0	2	0	0	0	0	0	0	0	0	0	0	0	0	0	0	0
28	no										2	0	2	0	0	0	0	3	2	2	0	2	0	3	0	0	0	0	0	0	0	0	0	1	2	0	0	2	0	2	0	2	0	2	0	0	0	0	0
29	no										2	0	0	0	0	0	0	2	0	0	0	0	0	0	0	0	0	0	0	3	2	3	0	0	0	0	0	0	0	0	0	0	0	0	0	0	2	0	0
30	not classified										2	0	2	0	0	0	0	4	0	2	0	3	3	2	0	0	0	0	2	0	2	0	0	0	3	0	0	0	0	3	0	3	0	3	0	3	3	0	0
31	no										2	0	0	0	0	0	0	3	0	0	0	0	0	3	2	0	0	0	2	0	0	0	0	0	0	0	0	0	0	0	0	3	0	0	0	0	0	0	0
32	no										2	0	3	0	0	0	0	0	3	3	0	3	0	0	0	0	0	0	0	3	0	0	0	0	0	0	0	0	0	0	0	0	0	0	0	0	0	0	0
33	no										2	0	0	0	0	0	0	0	2	0	0	0	0	0	2	2	2	0	3	2	0	0	0	0	3	0	0	0	0	0	0	0	2	0	0	0	0	0	0
34	no										2	0	0	0	0	0	0	0	2	0	0	0	3	3	0	2	0	0	2	0	0	3	3	3	2	0	0	3	0	0	0	2	2	2	0	3	0	0	0
35	yes										2	0	0	0	0	0	0	0	0	0	0	0	0	3	2	0	0	2	0	0	0	0	0	0	0	0	0	0	0	0	0	0	0	0	0	3	0	0	0
36	no										2	0	2	0	0	0	0	2	2	3	0	0	0	0	0	2	0	0	0	0	0	3	3	3	3	0	0	0	0	2	0	3	0	0	0	0	0	0	0
37	no										2	2	0	3	0	0	2	2	0	3	0	0	0	0	0	0	0	0	3	0	0	0	0	0	0	0	0	0	0	0	0	3	3	3	0	0	0	0	0
38	yes										2	0	0	0	0	0	0	0	0	3	0	0	0	0	3	3	0	0	0	0	0	0	0	0	0	0	0	0	0	3	0	3	0	0	0	3	0	0	3
39	no										2	0	0	0	0	0	0	0	0	0	0	0	0	0	2	2	0	0	0	0	0	0	0	0	0	0	0	0	0	0	0	0	0	0	0	0	0	0	0
40	no										2	0	0	0	0	0	2	2	2	2	2	0	0	3	3	3	3	3	3	0	2	0	0	0	2	0	0	0	0	0	0	2	2	2	0	0	0	0	0
41	not classified										2	0	3	0	0	0	0	0	3	3	0	3	0	0	0	0	3	3	3	3	0	0	0	3	3	0	0	0	0	3	0	0	3	0	0	0	3	0	0
42	no										2	0	3	3	0	0	2	2	3	2	0	3	3	2	0	0	0	0	3	3	3	0	3	0	3	0	0	0	3	3	0	3	3	3	0	0	0	3	3
1	yes										3	0	0	3	0	0	0	0	0	3	0	0	0	0	0	0	0	0	0	0	0	0	0	1	5	0	0	0	0	0	3	0	0	0	0	0	0	0	0
2	no										3	0	0	0	0	0	0	0	3	0	0	0	0	0	0	0	0	0	0	0	0	0	0	3	0	0	0	0	0	0	0	0	0	0	0	0	0	0	0
3	no										3	0	0	0	0	0	0	0	1	0	0	0	0	2	0	0	0	0	0	0	0	1	1	1	1	0	0	0	0	2	0	0	1	0	0	0	2	0	3
4	no										3	0	2	3	0	3	2	2	1	3	0	3	3	3	3	3	3	3	3	3	2	2	2	2	3	3	3	3	0	0	0	3	0	3	3	0	0	0	0
5	no										3	0	0	0	0	0	0	0	0	0	0	0	0	3	0	0	0	0	0	0	0	0	0	0	1	0	0	0	0	0	0	1	0	2	0	0	0	0	0
6	no										3	NA	NA	NA	NA	NA	NA	NA	NA	NA	NA	NA	NA	NA	NA	NA	NA	NA	NA	NA	NA	NA	NA	NA	NA	NA	NA	NA	NA	NA	NA	NA	NA	NA	NA	NA	NA	NA	NA
7	no										3	0	0	0	0	0	0	0	0	0	0	0	0	0	0	0	0	0	0	0	0	0	0	0	0	0	0	0	0	0	0	0	0	0	0	0	0	0	0
8	no										3	NA	NA	NA	NA	NA	NA	NA	NA	NA	NA	NA	NA	NA	NA	NA	NA	NA	NA	NA	NA	NA	NA	NA	NA	NA	NA	NA	NA	NA	NA	NA	NA	NA	NA	NA	NA	NA	NA
9	no										3	0	0	0	0	0	0	3	0	0	0	0	0	0	0	0	0	0	0	0	0	0	3	3	0	0	0	0	0	0	0	0	0	0	0	0	0	0	0
10	no										3	0	0	0	0	0	0	2	0	0	0	0	0	0	0	0	0	0	1	0	0	0	0	0	1	0	0	0	0	3	0	0	0	0	0	3	0	0	0
11	no										3	NA	NA	NA	NA	NA	NA	NA	NA	NA	NA	NA	NA	NA	NA	NA	NA	NA	NA	NA	NA	NA	NA	NA	NA	NA	NA	NA	NA	NA	NA	NA	NA	NA	NA	NA	NA	NA	NA
12	no										3	0	0	0	0	0	0	0	2	0	2	0	0	0	0	0	0	0	0	0	0	0	0	0	0	0	0	0	0	0	0	0	0	0	0	0	0	0	0
13	no										3	0	0	0	0	0	0	0	0	0	0	0	0	0	0	0	0	0	0	0	0	0	0	0	1	0	0	0	0	0	0	0	0	0	0	0	0	0	0
14	no										3	0	0	0	0	0	3	0	2	0	3	0	0	3	2	0	0	0	0	3	0	0	0	3	2	0	0	0	0	0	0	0	0	0	0	3	0	0	0
15	yes										3	0	0	0	0	0	0	0	0	0	0	0	0	0	0	0	0	0	0	0	0	0	0	0	0	0	0	0	0	0	0	0	0	0	0	0	0	0	0
16	no										3	0	0	0	0	0	0	1	0	0	0	0	0	0	0	0	0	0	0	0	0	0	0	2	0	0	0	0	0	0	0	0	0	0	0	0	0	0	0
17	no										3	NA	NA	NA	NA	NA	NA	NA	NA	NA	NA	NA	NA	NA	NA	NA	NA	NA	NA	NA	NA	NA	NA	NA	NA	NA	NA	NA	NA	NA	NA	NA	NA	NA	NA	NA	NA	NA	NA
18	no										3	0	0	0	0	0	0	0	0	0	0	0	0	0	0	0	0	0	0	0	0	0	0	0	0	0	0	0	0	2	0	0	0	0	0	0	0	0	0
19	yes										3	0	0	0	0	0	0	0	0	0	0	0	0	0	0	0	0	0	0	0	0	0	0	0	0	0	0	0	0	0	0	0	0	0	0	0	0	0	0
20	yes										3	0	3	0	0	0	0	1	1	0	0	0	0	0	0	0	0	0	3	0	0	0	0	0	3	0	0	0	2	3	0	3	0	0	0	0	0	0	0
21	no										3	0	0	3	0	0	0	0	1	0	0	0	0	0	0	0	0	0	0	0	0	3	3	3	0	0	0	0	0	0	0	1	0	0	0	3	0	0	0
22	no										3	0	0	0	0	0	0	0	3	2	0	0	3	3	3	0	0	3	0	0	3	0	0	0	0	0	0	0	0	0	0	3	0	0	0	0	0	0	0
23	no										3	0	3	3	0	0	3	0	2	0	0	3	0	3	0	0	3	3	3	2	2	0	0	0	2	0	0	2	0	0	0	3	0	0	0	3	3	0	0
24	no										3	0	0	0	0	0	0	1	0	0	0	0	0	0	0	0	0	0	0	0	0	2	0	0	0	0	0	0	0	0	0	1	0	0	0	0	0	0	0
25	yes										3	0	0	0	0	0	0	0	3	0	0	0	0	0	0	0	0	0	0	0	3	0	0	0	0	0	0	0	0	3	0	3	3	0	0	0	0	0	0
26	no										3	0	4	0	0	0	0	4	4	3	0	1	0	5	0	0	0	0	0	0	2	0	0	0	3	0	0	0	0	0	0	4	0	4	0	0	0	0	0
27	no										3	NA	NA	NA	NA	NA	NA	NA	NA	NA	NA	NA	NA	NA	NA	NA	NA	NA	NA	NA	NA	NA	NA	NA	NA	NA	NA	NA	NA	NA	NA	NA	NA	NA	NA	NA	NA	NA	NA
28	no										3	0	3	0	0	0	0	3	2	0	0	0	0	2	0	0	0	0	0	0	0	0	0	1	1	0	0	0	0	3	0	1	0	1	0	0	0	0	0
29	no										3	0	0	0	0	0	0	1	2	0	0	0	2	0	0	0	0	0	0	3	0	3	0	0	0	0	0	0	0	0	0	0	0	0	0	0	0	0	0
30	not classified										3	0	2	0	0	0	3	4	0	3	0	2	3	3	3	3	0	0	3	0	0	0	0	0	0	0	0	0	0	3	0	4	0	4	0	3	3	3	0
31	no										3	NA	NA	NA	NA	NA	NA	NA	NA	NA	NA	NA	NA	NA	NA	NA	NA	NA	NA	NA	NA	NA	NA	NA	NA	NA	NA	NA	NA	NA	NA	NA	NA	NA	NA	NA	NA	NA	NA
32	no										3	0	3	0	0	0	0	0	3	3	0	3	0	0	0	0	0	0	0	3	0	0	0	0	0	0	0	0	0	0	0	0	0	0	0	0	0	0	0
33	no										3	0	0	0	0	0	0	0	0	0	0	0	3	3	1	1	1	0	3	0	0	0	0	0	0	0	0	0	0	0	0	3	3	3	0	0	0	0	0
34	no										3	0	0	0	0	0	0	0	1	0	0	0	2	2	0	0	0	0	1	0	0	0	2	0	0	0	0	0	0	0	0	1	1	1	0	2	0	0	0
35	yes										3	0	0	0	0	0	0	0	0	3	0	0	0	3	1	0	0	1	0	3	3	0	0	0	0	0	0	0	0	0	0	3	0	3	0	3	0	0	0
36	no										3	0	3	0	0	0	0	3	1	3	0	0	0	0	0	1	0	0	0	0	0	0	0	0	3	3	0	0	0	3	3	3	0	0	0	0	0	0	0
37	no										3	1	0	3	0	0	0	3	3	0	0	0	0	0	0	0	0	0	0	0	0	0	0	0	0	0	0	0	0	0	0	2	2	0	0	0	0	0	0
38	yes										3	0	3	0	0	0	0	0	0	3	0	3	0	0	3	3	0	0	0	0	0	0	0	0	0	0	0	0	0	3	0	3	0	0	0	3	0	3	2
39	no										3	0	0	0	0	0	0	0	3	0	0	0	0	0	1	1	0	0	0	0	0	2	0	0	0	0	0	0	0	0	0	0	0	0	0	0	0	0	0
40	no										3	0	0	0	0	0	2	1	2	2	2	0	0	3	3	3	3	3	3	0	2	0	0	0	0	0	0	0	0	0	0	2	0	2	0	0	0	0	0
41	not classified										3	0	0	0	0	0	0	0	3	3	0	0	0	0	3	3	0	3	3	3	0	0	0	3	3	0	0	0	0	3	0	0	0	0	0	0	3	0	0
42	no										3	0	3	0	0	0	1	4	2	1	0	2	3	2	0	0	0	0	3	3	2	3	3	0	0	0	0	0	0	0	0	3	3	3	4	0	0	3	4
		Time 1=inclusion
		Time 2=end of treatment
		Time 3=follow up
		LNB= Lyme neuroborreliosis
		MS= multiple sclerosis
		ALS= amiotrophic lateral sclerosis
		NA= not available
		IgMn= IgM negative; IgMp=IgM positive; IgMb= IgM borderline; IgGn= IgG negative; IgGp=IgG positive; IgGb= IgG borderline; IgMa= IgM absent; IgGa=IgG absent
[truncated: 5 more columns]
